# Supplementary material for: Characterization of dengue virus 3’UTR RNA binding proteins in mosquitoes reveals that AeStaufen reduces subgenomic flaviviral RNA in saliva
Source: PLoS Pathog. 2022 Sep 19;18(9):e1010427. doi: 10.1371/journal.ppat.1010427 (PMC9531803; doi:10.1371/journal.ppat.1010427)
Supplement: S1 Table — Uniprot IDs, fold changes and p-values are systematically provided. (XLS) [file ppat.1010427.s008.xls]

## Sheet: RNA chromatgraphy results
UniProtKb ID	Gene ID (AaegL5)	Gene ID (AaegL3)	Gene name	Fold Change	log 2Fold Change	pvalue	adj.pvalue	GO term from VectorBase	Homolog in D. melanogaster	D. melanogaster function	Homolog in Human
tr|Q0IFJ1|Q0IFJ1_AEDAE	AAEL004859		AeMaleless	4.17282	2.06102	0.00377981	0.0363806	ATP-dependent helicase activity	Maleles	Unwinds double-stranded DNA and RNA in a 3' to 5' direction	DHX9; DHX36; DHX57; DHX29
tr|Q16QW9|Q16QW9_AEDAE	AAEL011150		AeSex-lethal	3.78278	1.91945	3.09393e-05	0.00415998	nucleic acid binding, RNA binding	Sexlethal; Separase	Translational repressor for male-specific lethal-2 (MSL-2) and prevents male-less (MLE), MSL-1 and MSL-3 proteins from associating with the female X chromosome	ELAVL2; ELAVL4; ELAVL3; ELAVL1
sp|Q17EJ1|MTG1_AEDAE	AAEL003813		AeGTPase	2.30101	1.20227	0.000664204	0.0182656	GTP binding	CG17141	Regulation of the mitochondrial ribosome assembly and of translational activity	MTG1
tr|Q172A2|Q172A2_AEDAE	AAEL019885	AAEL007470	AeStaufen	2.24042	1.16377	0.000567852	0.0168172	dsRNA binding, RNA decay	Staufen	Development and regulation of processing body assembly, RNA decay	STAU1; STAU2
tr|Q17L08|Q17L08_AEDAE	AAEL001518			2.22934	1.15661	0.00106578	0.0206382	protein binding	CG17098		not identified
tr|Q0IFH5|Q0IFH5_AEDAE	AAEL004834			2.15911	1.11044	0.00230818	0.0277703	DNA binding, Zinc ion binding	Rhinoceros	Cell differentiation and developmental patterning	JADE3
tr|Q16WA1|Q16WA1_AEDAE	AAEL009287		AeRan	1.94056	0.956476	0.00634098	0.05086	transport, small GTPase mediated signal transduction	Ran	RNA export	RAN
tr|Q16KK3|Q16KK3_AEDAE	AAEL012964		AeDIP1	1.91924	0.940532	0.000811007	0.0206382		DISCO interacting protein 1 (DIP1); blanks; CG12493	dsRNA binding properties, antiviral immunity	ADARB1
tr|Q8WQK7|Q8WQK7_AEDAE	AAEL014292		AeRpS24	1.91904	0.940382	0.00760531	0.0552461	nucleotide binding, ribosome	RPs24	Ribosome	RPS24
tr|Q16GH2|Q16GH2_AEDAE	AAEL014376			1.7264	0.787766	0.00654715	0.0514419		Rpp 14b		C3orf17
tr|Q17MC3|Q17MC3_AEDAE	AAEL001089		AeRnase	1.65587	0.727589	0.0185983	0.0994494	ribonuclease activity, tRNA processing	CG34317		RPP14
tr|Q17I49|Q17I49_AEDAE	AAEL002463	AAEL002475	AeExoRNase	1.58551	0.664944	0.000378701	0.01458	3'-5' exonuclease activity, nucleic acid binding	Egalitarian	Link mRNA to microtubule	EXD1
tr|Q177D1|Q177D1_AEDAE	AAEL006172		AeAtu	1.55489	0.636814	0.0136909	0.0753	histone modification, transcription elongation from RNA polymerase II promoter	Another transcription unit	Transcription, Hemocyte regulation	LEO1
tr|Q16N05|Q16N05_AEDAE	AAEL012134		AePur	1.53522	0.618443	0.00759418	0.0552461	RNA binding	Pur-alpha	RNA binding and transport	PURA; PURB
tr|Q17F94|Q17F94_AEDAE				1.44464	0.530711	0.00493463	0.043178
tr|Q17EV4|Q17EV4_AEDAE				1.32785	0.40909	0.0058998	0.0493788
tr|Q17J50|Q17J50_AEDAE				1.46019	0.54616	0.0106081	0.0639464
tr|Q17JV7|Q17JV7_AEDAE				1.96827	0.976925	0.147981	0.298438
tr|Q17FU3|Q17FU3_AEDAE				1.84346	0.882419	0.0244942	0.117878
tr|Q1HRJ3|Q1HRJ3_AEDAE				1.73274	0.793052	0.0516342	0.18072
tr|Q16L79|Q16L79_AEDAE				1.65471	0.726582	0.171705	0.323573
tr|Q172K6|Q172K6_AEDAE				1.62937	0.704319	0.0580996	0.194246
tr|Q16VJ6|Q16VJ6_AEDAE				1.567	0.648009	0.0310051	0.138336
tr|Q17M25|Q17M25_AEDAE				1.52204	0.60601	0.0466823	0.172814
tr|Q1HR35|Q1HR35_AEDAE				1.49089	0.576176	0.0540774	0.185891
tr|Q17G93|Q17G93_AEDAE				1.48613	0.571564	0.0310495	0.138336
tr|Q16P61|Q16P61_AEDAE				1.47444	0.560171	0.263376	0.39
tr|Q16ZH3|Q16ZH3_AEDAE				1.46801	0.553861	0.113725	0.268614
tr|Q178R6|Q178R6_AEDAE				1.44402	0.530094	0.178485	0.328788
tr|Q1HQD9|Q1HQD9_AEDAE				1.44317	0.529238	0.0406435	0.161317
tr|Q16YD1|Q16YD1_AEDAE				1.4344	0.520444	0.0712345	0.212397
tr|Q0IGB3|Q0IGB3_AEDAE				1.43228	0.518315	0.067056	0.208198
tr|Q176D6|Q176D6_AEDAE				1.43151	0.517536	0.0251442	0.119513
tr|Q1HR85|Q1HR85_AEDAE				1.4301	0.516117	0.174449	0.324458
tr|Q17ED0|Q17ED0_AEDAE				1.42636	0.512337	0.0197298	0.102648
tr|Q17I20|Q17I20_AEDAE				1.41907	0.504943	0.12782	0.281203
tr|Q16T93|Q16T93_AEDAE				1.39893	0.484325	0.182463	0.331815
tr|Q17B41|Q17B41_AEDAE				1.3839	0.468739	0.15336	0.302788
tr|Q16Q53|Q16Q53_AEDAE				1.38383	0.468667	0.0380318	0.154129
tr|Q1HQJ0|Q1HQJ0_AEDAE				1.38374	0.468575	0.163525	0.31476
tr|Q17DD1|Q17DD1_AEDAE				1.38201	0.466771	0.198635	0.347611
sp|Q9GN74|RL31_AEDAE				1.38026	0.464936	0.194819	0.344801
tr|J9EAK1|J9EAK1_AEDAE				1.37725	0.461793	0.0603798	0.195344
tr|Q16HN7|Q16HN7_AEDAE				1.37322	0.457562	0.134656	0.284979
tr|Q17IV6|Q17IV6_AEDAE				1.37274	0.45706	0.01063	0.0639464
tr|Q16Y15|Q16Y15_AEDAE				1.37001	0.454182	0.24036	0.379498
tr|Q17GY8|Q17GY8_AEDAE				1.36907	0.453193	0.127216	0.281203
tr|Q17ET7|Q17ET7_AEDAE				1.36698	0.450989	0.147641	0.298438
tr|Q1HRJ1|Q1HRJ1_AEDAE				1.36437	0.44823	0.271047	0.39678
sp|Q1HR62|RL18_AEDAE				1.36373	0.447554	0.227791	0.375975
tr|Q0IFE0|Q0IFE0_AEDAE				1.36339	0.447196	0.142406	0.293189
tr|Q17EJ6|Q17EJ6_AEDAE				1.36264	0.446403	0.041197	0.161845
tr|Q16ZJ3|Q16ZJ3_AEDAE				1.36132	0.445011	0.096759	0.24508
tr|Q1HRI6|Q1HRI6_AEDAE				1.3611	0.444776	0.136028	0.286178
tr|Q1HRM5|Q1HRM5_AEDAE				1.36019	0.443808	0.235213	0.379498
tr|Q1HRT9|Q1HRT9_AEDAE				1.36014	0.443759	0.0766709	0.214782
tr|Q17DU5|Q17DU5_AEDAE				1.35593	0.439283	0.210237	0.361356
tr|Q16EQ1|Q16EQ1_AEDAE				1.35458	0.437845	0.150434	0.301509
tr|Q1HR99|Q1HR99_AEDAE				1.34639	0.429098	0.116698	0.273955
tr|Q17FI8|Q17FI8_AEDAE				1.34483	0.427424	0.252663	0.382967
tr|Q1HRN4|Q1HRN4_AEDAE				1.34099	0.423296	0.151146	0.301509
tr|Q17AX3|Q17AX3_AEDAE				1.33888	0.421022	0.11006	0.263186
tr|Q1HR81|Q1HR81_AEDAE				1.33679	0.418773	0.0548228	0.186786
tr|Q16JS2|Q16JS2_AEDAE				1.33624	0.418177	0.0323383	0.138336
tr|Q17KP8|Q17KP8_AEDAE				1.33596	0.417873	0.0704464	0.21189
tr|Q1HRQ0|Q1HRQ0_AEDAE				1.33571	0.417607	0.0799924	0.221562
tr|Q1HR66|Q1HR66_AEDAE				1.33513	0.416983	0.184944	0.334264
tr|Q16PG1|Q16PG1_AEDAE				1.33186	0.413441	0.195717	0.344801
tr|Q16Q66|Q16Q66_AEDAE				1.3299	0.411321	0.182713	0.331815
tr|Q16H40|Q16H40_AEDAE				1.3292	0.410555	0.253403	0.382967
tr|Q17DX4|Q17DX4_AEDAE				1.32796	0.409212	0.0477356	0.17359
tr|Q17GH2|Q17GH2_AEDAE				1.32588	0.406951	0.155239	0.303434
tr|Q174U3|Q174U3_AEDAE				1.32291	0.403719	0.256581	0.384372
tr|Q16TN5|Q16TN5_AEDAE				1.32217	0.402903	0.155314	0.303434
tr|Q17FV1|Q17FV1_AEDAE				1.3219	0.402615	0.517484	0.614911
tr|Q17H25|Q17H25_AEDAE				1.32084	0.40146	0.210244	0.361356
tr|Q17D57|Q17D57_AEDAE				1.3204	0.400976	0.0343828	0.142919
tr|Q1HRP3|Q1HRP3_AEDAE				1.31838	0.398767	0.120263	0.276515
tr|Q17KK8|Q17KK8_AEDAE				1.31747	0.39777	0.141374	0.292629
tr|Q17EW3|Q17EW3_AEDAE				1.31637	0.396561	0.130534	0.281792
tr|Q16N71|Q16N71_AEDAE				1.31322	0.393113	0.24086	0.379498
sp|Q9GNE2|RL23_AEDAE				1.31256	0.392388	0.196134	0.344801
tr|Q17NG2|Q17NG2_AEDAE				1.31003	0.3896	0.228515	0.375975
tr|Q17FL5|Q17FL5_AEDAE				1.31001	0.389575	0.172739	0.323573
tr|Q16UB0|Q16UB0_AEDAE				1.30915	0.388634	0.176029	0.325823
tr|Q17JB6|Q17JB6_AEDAE				1.30839	0.387793	0.085657	0.229014
tr|Q16JS1|Q16JS1_AEDAE				1.30516	0.384228	0.227145	0.375975
sp|Q1HR65|RL17_AEDAE				1.29776	0.37602	0.121379	0.276515
tr|Q17EN8|Q17EN8_AEDAE				1.29168	0.369245	0.0608707	0.195344
tr|Q17BY4|Q17BY4_AEDAE				1.2891	0.36636	0.069722	0.211362
tr|J9HSJ4|J9HSJ4_AEDAE				1.28681	0.363804	0.302273	0.414147
tr|Q16FB1|Q16FB1_AEDAE				1.28648	0.363429	0.165032	0.31476
tr|Q177U6|Q177U6_AEDAE				1.2864	0.363337	0.0937807	0.240704
sp|Q1HQU2|RL5_AEDAE				1.28448	0.361185	0.125953	0.281203
tr|Q16VD4|Q16VD4_AEDAE				1.28306	0.359594	0.0836006	0.226664
tr|J9EAN1|J9EAN1_AEDAE				1.28042	0.35662	0.228296	0.375975
tr|Q1HR32|Q1HR32_AEDAE				1.27945	0.35552	0.360413	0.467055
tr|Q16NZ6|Q16NZ6_AEDAE				1.27677	0.352495	0.121251	0.276515
tr|Q17I88|Q17I88_AEDAE				1.27677	0.352494	0.104687	0.26003
tr|Q1HRM8|Q1HRM8_AEDAE				1.27655	0.352245	0.254648	0.382967
tr|Q1HQV0|Q1HQV0_AEDAE				1.27212	0.347233	0.254079	0.382967
tr|Q16QR9|Q16QR9_AEDAE				1.27095	0.345908	0.34641	0.456739
tr|Q17AY4|Q17AY4_AEDAE				1.27068	0.345606	0.302054	0.414147
tr|Q1HRQ9|Q1HRQ9_AEDAE				1.27045	0.345345	0.0738063	0.214782
tr|Q16Q18|Q16Q18_AEDAE				1.26989	0.344706	0.0816535	0.224107
tr|Q17CA4|Q17CA4_AEDAE				1.26785	0.342386	0.236937	0.379498
tr|Q16K91|Q16K91_AEDAE				1.26417	0.338189	0.479621	0.580673
tr|Q16QL1|Q16QL1_AEDAE				1.26284	0.336676	0.0760088	0.214782
tr|Q16K51|Q16K51_AEDAE				1.26274	0.336559	0.350253	0.458664
tr|Q17KE6|Q17KE6_AEDAE				1.262	0.33571	0.131015	0.281792
tr|Q9BMG5|Q9BMG5_AEDAE				1.2612	0.334795	0.0853532	0.229014
tr|Q16NN5|Q16NN5_AEDAE				1.26119	0.334786	0.0637699	0.201241
tr|Q1HRT6|Q1HRT6_AEDAE				1.2608	0.334334	0.297624	0.413665
tr|Q0IG45|Q0IG45_AEDAE				1.26034	0.333811	0.0984485	0.246121
tr|Q17LJ8|Q17LJ8_AEDAE				1.25902	0.332296	0.241487	0.379498
tr|Q16VU4|Q16VU4_AEDAE				1.25849	0.331697	0.359076	0.467041
tr|Q16XP5|Q16XP5_AEDAE				1.25681	0.329768	0.122591	0.277632
tr|Q17CL6|Q17CL6_AEDAE				1.25549	0.328249	0.0902688	0.234821
tr|Q17L83|Q17L83_AEDAE				1.25425	0.326827	0.143369	0.293601
tr|Q178C3|Q178C3_AEDAE				1.25402	0.326556	0.110029	0.263186
tr|Q179N6|Q179N6_AEDAE				1.25136	0.323502	0.148056	0.298438
tr|Q1HRR8|Q1HRR8_AEDAE				1.25107	0.323162	0.287832	0.409604
tr|Q16QN6|Q16QN6_AEDAE				1.24828	0.319942	0.29427	0.411151
tr|Q17JG5|Q17JG5_AEDAE				1.24575	0.317018	0.120663	0.276515
tr|Q17CV6|Q17CV6_AEDAE				1.24102	0.311526	0.283864	0.409604
tr|Q17EQ5|Q17EQ5_AEDAE				1.23812	0.308155	0.246633	0.380193
tr|Q1HQL1|Q1HQL1_AEDAE				1.23709	0.306946	0.341007	0.452717
tr|Q17E06|Q17E06_AEDAE				1.23516	0.304703	0.239491	0.379498
tr|Q174T8|Q174T8_AEDAE				1.23161	0.300541	0.138846	0.288949
tr|Q171E7|Q171E7_AEDAE				1.23081	0.299603	0.165147	0.31476
tr|Q16L85|Q16L85_AEDAE				1.23055	0.299308	0.124783	0.280943
tr|Q17DI5|Q17DI5_AEDAE				1.22589	0.293834	0.222988	0.373262
tr|Q17PZ1|Q17PZ1_AEDAE				1.22475	0.292489	0.454761	0.55759
tr|Q1DGH1|Q1DGH1_AEDAE				1.21962	0.286426	0.247408	0.380193
tr|Q17B01|Q17B01_AEDAE				1.21653	0.282774	0.28558	0.409604
tr|Q17HE9|Q17HE9_AEDAE				1.2147	0.280595	0.159949	0.309448
tr|Q176S1|Q176S1_AEDAE				1.21423	0.280038	0.205285	0.356012
tr|Q17AT6|Q17AT6_AEDAE				1.21245	0.277925	0.294665	0.411151
tr|Q16GE2|Q16GE2_AEDAE				1.21071	0.275858	0.0536297	0.185891
tr|Q1HRL8|Q1HRL8_AEDAE				1.2096	0.274527	0.245319	0.380193
tr|Q17PN8|Q17PN8_AEDAE				1.2079	0.272503	0.212945	0.362761
tr|Q16M13|Q16M13_AEDAE				1.2075	0.272026	0.240969	0.379498
tr|Q16US7|Q16US7_AEDAE				1.20681	0.271199	0.329916	0.441033
tr|Q17FC3|Q17FC3_AEDAE				1.20533	0.269426	0.129949	0.281792
tr|Q17FD8|Q17FD8_AEDAE				1.20361	0.267363	0.361513	0.467055
tr|Q16VX0|Q16VX0_AEDAE				1.20206	0.265513	0.191553	0.341425
tr|Q17PV7|Q17PV7_AEDAE				1.20157	0.264915	0.475315	0.577276
tr|Q17D59|Q17D59_AEDAE				1.19886	0.261668	0.387873	0.496117
tr|Q16U06|Q16U06_AEDAE				1.19562	0.257759	0.399825	0.508028
tr|Q0IG22|Q0IG22_AEDAE				1.19362	0.255348	0.392784	0.500735
tr|Q1HQW0|Q1HQW0_AEDAE				1.18974	0.250652	0.326613	0.439671
tr|Q0IFH6|Q0IFH6_AEDAE				1.18929	0.250102	0.201116	0.350361
tr|Q17LF0|Q17LF0_AEDAE				1.18658	0.246813	0.0477937	0.17359
sp|Q16ZR8|RSSA_AEDAE				1.18519	0.245113	0.156052	0.303434
tr|Q16EW2|Q16EW2_AEDAE				1.18431	0.244045	0.354291	0.462379
tr|Q16IT0|Q16IT0_AEDAE				1.18317	0.242659	0.294748	0.411151
tr|Q16ML4|Q16ML4_AEDAE				1.1796	0.2383	0.386683	0.496117
tr|Q16ZI1|Q16ZI1_AEDAE				1.17946	0.238127	0.0345233	0.142919
tr|Q16I54|Q16I54_AEDAE				1.17864	0.237127	0.240966	0.379498
tr|Q17BL8|Q17BL8_AEDAE				1.1783	0.236702	0.258843	0.386259
tr|Q16HG4|Q16HG4_AEDAE				1.17811	0.236474	0.516901	0.614911
sp|P62251|RS16_AEDAE				1.17809	0.236446	0.291876	0.411151
tr|Q1HQI0|Q1HQI0_AEDAE				1.17642	0.234404	0.312085	0.426073
tr|Q16U28|Q16U28_AEDAE				1.17619	0.234121	0.260543	0.387294
tr|Q16NB4|Q16NB4_AEDAE				1.17487	0.232505	0.314012	0.42719
tr|Q16PY9|Q16PY9_AEDAE				1.16917	0.225479	0.545052	0.637827
tr|Q17BN4|Q17BN4_AEDAE				1.16891	0.225167	0.30202	0.414147
tr|Q1HRV1|Q1HRV1_AEDAE				1.16887	0.225117	0.240744	0.379498
tr|Q178Q6|Q178Q6_AEDAE				1.16821	0.224296	0.287297	0.409604
sp|Q1HRR3|RS3A_AEDAE				1.16582	0.221345	0.350207	0.458664
tr|Q1HR72|Q1HR72_AEDAE				1.16304	0.217903	0.152434	0.302511
tr|Q172G4|Q172G4_AEDAE				1.16209	0.216727	0.276671	0.403478
tr|Q16UH6|Q16UH6_AEDAE				1.15839	0.212121	0.419442	0.529927
tr|Q1HR34|Q1HR34_AEDAE				1.14779	0.198853	0.634247	0.71191
tr|Q16HL9|Q16HL9_AEDAE				1.1455	0.195976	0.254363	0.382967
tr|Q17FQ6|Q17FQ6_AEDAE				1.14072	0.189947	0.282067	0.409604
tr|Q17EK9|Q17EK9_AEDAE				1.13942	0.188302	0.624724	0.705333
sp|Q1HRT4|RL38_AEDAE				1.13781	0.186265	0.648049	0.716951
tr|Q16WW9|Q16WW9_AEDAE				1.13583	0.183748	0.449588	0.55478
tr|Q1HRQ2|Q1HRQ2_AEDAE				1.13383	0.181205	0.465597	0.569063
tr|Q174D6|Q174D6_AEDAE				1.13363	0.180944	0.429845	0.534216
tr|Q16TF1|Q16TF1_AEDAE				1.13154	0.178294	0.333405	0.444155
tr|Q17FJ3|Q17FJ3_AEDAE				1.12828	0.174127	0.26978	0.396433
tr|Q17CT6|Q17CT6_AEDAE				1.12425	0.168963	0.618164	0.702904
tr|Q17FK4|Q17FK4_AEDAE				1.12398	0.168618	0.538554	0.633469
tr|Q16Q70|Q16Q70_AEDAE				1.12332	0.167766	0.328092	0.440124
tr|Q17CT5|Q17CT5_AEDAE				1.12156	0.165511	0.498329	0.595828
tr|Q170M7|Q170M7_AEDAE				1.11705	0.159694	0.232825	0.379498
tr|Q1HRS9|Q1HRS9_AEDAE				1.10594	0.145273	0.42938	0.534216
tr|Q0IEM1|Q0IEM1_AEDAE				1.1005	0.138155	0.666343	0.72526
tr|Q16IV9|Q16IV9_AEDAE				1.09791	0.134759	0.343653	0.454661
tr|Q52UT2|Q52UT2_AEDAE				1.09286	0.128107	0.533527	0.632024
tr|Q16K92|Q16K92_AEDAE				1.09272	0.127923	0.613728	0.702904
tr|Q17D85|Q17D85_AEDAE				1.08907	0.123101	0.744607	0.796316
tr|Q171D0|Q171D0_AEDAE				1.08416	0.116572	0.21142	0.361762
tr|Q17EJ8|Q17EJ8_AEDAE				1.08408	0.116475	0.620747	0.702904
tr|Q16HN8|Q16HN8_AEDAE				1.0697	0.0972055	0.619372	0.702904
tr|Q1HQE4|Q1HQE4_AEDAE				1.06898	0.096229	0.481525	0.581151
tr|Q16NC0|Q16NC0_AEDAE				1.06829	0.0953044	0.612006	0.702904
tr|Q17M28|Q17M28_AEDAE				1.06792	0.0948012	0.645413	0.716951
tr|Q17PN7|Q17PN7_AEDAE				1.06743	0.0941356	0.741913	0.796316
tr|Q0IES4|Q0IES4_AEDAE				1.06228	0.0871707	0.652413	0.71971
tr|Q17J43|Q17J43_AEDAE				1.06148	0.0860757	0.661641	0.723805
tr|Q176D7|Q176D7_AEDAE				1.04612	0.0650423	0.724113	0.780907
tr|Q17IU0|Q17IU0_AEDAE				1.04335	0.0612191	0.859861	0.89472
tr|Q1HRQ6|Q1HRQ6_AEDAE				1.04015	0.0567907	0.793967	0.842087
tr|Q17GZ3|Q17GZ3_AEDAE				1.03915	0.0554042	0.468041	0.570239
tr|Q16P69|Q16P69_AEDAE				1.03027	0.0430155	0.871963	0.899281
tr|Q17PZ3|Q17PZ3_AEDAE				1.01816	0.0259695	0.926872	0.939068
tr|Q16KW1|Q16KW1_AEDAE				1.01703	0.0243581	0.867972	0.898305
tr|Q1HR41|Q1HR41_AEDAE				1.01584	0.0226769	0.911863	0.931691
tr|Q17H07|Q17H07_AEDAE				1.01328	0.019035	0.946006	0.955938
tr|Q5QC94|Q5QC94_AEDAE				1.01286	0.0184333	0.914751	0.931691
tr|Q1HRM3|Q1HRM3_AEDAE				1.01048	0.0150413	0.873587	0.899281
tr|Q16LU4|Q16LU4_AEDAE				1.00845	0.0121339	0.966085	0.966099
sp|Q16UN6|NCBP1_AEDAE				-1.00626	-0.00900077	0.954955	0.962455
tr|Q16WG3|Q16WG3_AEDAE				-1.00809	-0.0116288	0.966099	0.966099
tr|Q17MD0|Q17MD0_AEDAE				-1.00937	-0.0134615	0.926138	0.939068
tr|J9E908|J9E908_AEDAE				-1.01242	-0.0178122	0.893756	0.917589
tr|Q16T16|Q16T16_AEDAE				-1.01484	-0.0212569	0.822698	0.865406
tr|Q17DA3|Q17DA3_AEDAE				-1.01983	-0.0283293	0.85094	0.888234
tr|Q174Z5|Q174Z5_AEDAE				-1.01988	-0.0284021	0.914583	0.931691
tr|Q16PF9|Q16PF9_AEDAE				-1.02075	-0.029627	0.810588	0.855004
tr|Q16R76|Q16R76_AEDAE				-1.02296	-0.0327429	0.959949	0.964962
tr|Q16IG9|Q16IG9_AEDAE				-1.0247	-0.0352005	0.831794	0.87259
tr|Q17L52|Q17L52_AEDAE				-1.02617	-0.0372722	0.666862	0.72526
tr|Q17I87|Q17I87_AEDAE				-1.03499	-0.0496123	0.85132	0.888234
tr|Q16JG1|Q16JG1_AEDAE				-1.03683	-0.0521785	0.647462	0.716951
tr|Q17PY1|Q17PY1_AEDAE				-1.03845	-0.0544313	0.756458	0.806749
tr|Q16UL5|Q16UL5_AEDAE				-1.04135	-0.0584614	0.864928	0.897567
tr|Q16S01|Q16S01_AEDAE				-1.04253	-0.0600891	0.560288	0.65367
tr|Q1HR26|Q1HR26_AEDAE				-1.04585	-0.0646753	0.241499	0.379498
tr|Q17GX8|Q17GX8_AEDAE				-1.05194	-0.0730567	0.743865	0.796316
tr|Q16U64|Q16U64_AEDAE				-1.05369	-0.075449	0.775731	0.825017
tr|Q17LH0|Q17LH0_AEDAE				-1.05583	-0.0783716	0.430148	0.534216
tr|Q17GX9|Q17GX9_AEDAE				-1.06199	-0.0867703	0.592855	0.683499
tr|Q17F20|Q17F20_AEDAE				-1.06404	-0.0895566	0.661765	0.723805
tr|Q177Q9|Q177Q9_AEDAE				-1.07153	-0.0996656	0.0877999	0.231527
tr|Q177N9|Q177N9_AEDAE				-1.08537	-0.118184	0.644158	0.716951
sp|Q17FR9|SRRT_AEDAE				-1.08708	-0.120459	0.689168	0.745308
tr|Q171B3|Q171B3_AEDAE				-1.0884	-0.122209	0.444281	0.549995
tr|Q17C93|Q17C93_AEDAE				-1.10117	-0.139038	0.489461	0.587048
tr|Q17CW3|Q17CW3_AEDAE				-1.10278	-0.141144	0.804944	0.851383
sp|Q1HR24|RS14_AEDAE				-1.11056	-0.151281	0.426861	0.534216
tr|Q16P21|Q16P21_AEDAE				-1.11505	-0.157113	0.453699	0.55759
tr|Q0IG93|Q0IG93_AEDAE				-1.11846	-0.161518	0.0585261	0.194246
tr|Q1HR69|Q1HR69_AEDAE				-1.1206	-0.164267	0.18036	0.33066
tr|Q17F21|Q17F21_AEDAE				-1.12102	-0.164814	0.425943	0.534216
tr|Q17ML3|Q17ML3_AEDAE				-1.12384	-0.168442	0.0684371	0.210786
tr|Q176B9|Q176B9_AEDAE				-1.13067	-0.177174	0.378247	0.48704
tr|Q17C94|Q17C94_AEDAE				-1.13672	-0.184872	0.288319	0.409604
tr|Q16PP1|Q16PP1_AEDAE				-1.13853	-0.18717	0.419813	0.529927
tr|Q17DG0|Q17DG0_AEDAE				-1.14029	-0.189396	0.573892	0.667518
tr|Q17PY2|Q17PY2_AEDAE				-1.14157	-0.191015	0.0958134	0.244292
tr|Q17H05|Q17H05_AEDAE				-1.14884	-0.200175	0.0653175	0.204449
tr|Q171H5|Q171H5_AEDAE				-1.14895	-0.20031	0.292723	0.411151
tr|Q16RM6|Q16RM6_AEDAE				-1.1497	-0.201253	0.0402524	0.161317
tr|Q16WE2|Q16WE2_AEDAE				-1.15908	-0.21298	0.587182	0.680918
tr|J9HGY8|J9HGY8_AEDAE				-1.16104	-0.215416	0.299129	0.414147
tr|Q1HR88|Q1HR88_AEDAE				-1.16178	-0.216333	0.134717	0.284979
tr|Q17KM3|Q17KM3_AEDAE				-1.16838	-0.224506	0.216091	0.364891
tr|Q174H2|Q174H2_AEDAE				-1.17618	-0.234109	0.0820757	0.224107
tr|Q16FM7|Q16FM7_AEDAE				-1.17917	-0.237772	0.644193	0.716951
tr|Q17PZ4|Q17PZ4_AEDAE				-1.18072	-0.239669	0.681788	0.739403
tr|Q17LD2|Q17LD2_AEDAE				-1.18307	-0.24253	0.592958	0.683499
tr|Q16QS5|Q16QS5_AEDAE				-1.18343	-0.242979	0.267196	0.39414
tr|Q17J32|Q17J32_AEDAE				-1.1861	-0.246221	0.320004	0.433808
tr|Q17C86|Q17C86_AEDAE				-1.18669	-0.246948	0.0449217	0.167911
tr|Q170R5|Q170R5_AEDAE				-1.19263	-0.254148	0.137337	0.287363
tr|J9EBD7|J9EBD7_AEDAE				-1.19585	-0.258035	0.630111	0.709336
tr|Q0C7C3|Q0C7C3_AEDAE				-1.20466	-0.268623	0.0161592	0.0876236
tr|Q174X6|Q174X6_AEDAE				-1.20695	-0.271366	0.65515	0.720665
tr|Q176A9|Q176A9_AEDAE				-1.21039	-0.275472	0.539683	0.633469
sp|Q0IFL2|RUVB1_AEDAE				-1.2112	-0.276436	0.244039	0.380193
tr|Q16LJ8|Q16LJ8_AEDAE				-1.21623	-0.282415	0.00125634	0.0206382
sp|Q16K15|EIF3I_AEDAE				-1.21762	-0.284065	0.323417	0.436897
tr|Q16J01|Q16J01_AEDAE				-1.22185	-0.289071	0.127148	0.281203
tr|Q16UX6|Q16UX6_AEDAE				-1.22865	-0.297079	0.0608863	0.195344
sp|Q16TA2|RUVB2_AEDAE				-1.23531	-0.304875	0.108204	0.262004
sp|Q16RF5|QTRD1_AEDAE				-1.23945	-0.309695	0.108149	0.262004
tr|Q0IEP2|Q0IEP2_AEDAE				-1.24303	-0.313858	0.00175459	0.0225173
tr|Q171E9|Q171E9_AEDAE				-1.24943	-0.321266	0.0322911	0.138336
tr|Q179S2|Q179S2_AEDAE				-1.2569	-0.329864	0.168607	0.319773
tr|Q16Y72|Q16Y72_AEDAE				-1.26082	-0.334362	0.00350127	0.0345638
tr|Q17DT2|Q17DT2_AEDAE				-1.26176	-0.335442	0.00269168	0.0304793
tr|Q16ZG5|Q16ZG5_AEDAE				-1.29131	-0.368831	0.072982	0.214489
tr|Q16JL9|Q16JL9_AEDAE				-1.29132	-0.368844	0.539541	0.633469
tr|Q16YK1|Q16YK1_AEDAE				-1.2951	-0.373067	0.185799	0.334264
tr|Q16GV5|Q16GV5_AEDAE				-1.30225	-0.381002	0.0742023	0.214782
tr|Q17NH7|Q17NH7_AEDAE				-1.30389	-0.382817	0.119227	0.276515
tr|Q1HRU0|Q1HRU0_AEDAE				-1.30649	-0.385699	0.0755513	0.214782
tr|Q178F7|Q178F7_AEDAE				-1.31619	-0.396371	0.0102379	0.0635743
tr|Q17A11|Q17A11_AEDAE				-1.31715	-0.397415	0.00860242	0.0581041
tr|Q17A38|Q17A38_AEDAE				-1.32376	-0.404645	0.0031097	0.0332056
tr|Q171B6|Q171B6_AEDAE				-1.32674	-0.407886	0.0316774	0.138336
sp|Q17LZ2|BOP1_AEDAE				-1.33356	-0.415286	0.00858962	0.0581041
tr|Q16N28|Q16N28_AEDAE				-1.33614	-0.41807	0.00329482	0.0333818
sp|Q1HR36|1433Z_AEDAE				-1.34077	-0.423063	0.0974727	0.245275
tr|Q16WU9|Q16WU9_AEDAE				-1.35061	-0.433614	0.0303703	0.138336
tr|Q17LU3|Q17LU3_AEDAE				-1.35675	-0.440157	0.0929871	0.240269
tr|Q16ZU1|Q16ZU1_AEDAE				-1.36382	-0.447657	0.008137	0.056959
tr|Q16S27|Q16S27_AEDAE				-1.36429	-0.448146	0.0762192	0.214782
tr|Q16W87|Q16W87_AEDAE				-1.37421	-0.458602	0.18979	0.339856
tr|Q16VX7|Q16VX7_AEDAE				-1.38509	-0.469984	5.40257e-05	0.00415998
tr|Q16Z06|Q16Z06_AEDAE				-1.39216	-0.477321	0.132992	0.284456
tr|Q0IEB2|Q0IEB2_AEDAE				-1.39683	-0.482158	0.042238	0.162616
tr|Q17JR7|Q17JR7_AEDAE				-1.39944	-0.484853	0.0633807	0.201241
tr|Q174K3|Q174K3_AEDAE				-1.40038	-0.48582	0.0696853	0.211362
tr|Q175W0|Q175W0_AEDAE				-1.4024	-0.487899	0.0420882	0.162616
tr|Q17I24|Q17I24_AEDAE				-1.40723	-0.492854	0.0869072	0.230754
tr|Q17LW8|Q17LW8_AEDAE				-1.43132	-0.51735	0.220563	0.370816
tr|Q17C74|Q17C74_AEDAE				-1.4337	-0.519745	0.00111846	0.0206382
tr|Q16PZ7|Q16PZ7_AEDAE				-1.43405	-0.520093	0.0281728	0.132275
tr|Q16F08|Q16F08_AEDAE				-1.44111	-0.527182	0.107065	0.262004
sp|Q17FP1|RTCB_AEDAE				-1.44176	-0.527829	0.0197218	0.102648
tr|Q16KY9|Q16KY9_AEDAE				-1.45017	-0.536224	0.0601045	0.195344
tr|Q17Q33|Q17Q33_AEDAE				-1.45819	-0.544174	0.113685	0.268614
sp|Q1HR47|EIF3F_AEDAE				-1.46259	-0.548524	0.0717183	0.212397
tr|Q17E49|Q17E49_AEDAE				-1.46815	-0.553996	0.0115982	0.0686969
tr|Q16JW3|Q16JW3_AEDAE				-1.46865	-0.554495	0.0328401	0.138939
tr|Q16VY8|Q16VY8_AEDAE				-1.47205	-0.557827	0.00704637	0.054257
tr|Q16WS9|Q16WS9_AEDAE				-1.47536	-0.56107	0.00606374	0.0496711
tr|Q16NS9|Q16NS9_AEDAE				-1.49852	-0.583534	0.0093238	0.0618907
tr|Q170N9|Q170N9_AEDAE				-1.51313	-0.597534	0.0134622	0.0751149
tr|Q16W88|Q16W88_AEDAE				-1.5175	-0.601693	0.000547931	0.0168172
tr|Q16TF5|Q16TF5_AEDAE				-1.57863	-0.658671	0.044183	0.166769
tr|Q16Q55|Q16Q55_AEDAE				-1.59156	-0.670438	0.48376	0.582023
tr|Q16YQ5|Q16YQ5_AEDAE				-1.59804	-0.6763	0.000887176	0.0206382
tr|Q0IFK9|Q0IFK9_AEDAE				-1.59848	-0.676699	0.247866	0.380193
tr|Q171Z8|Q171Z8_AEDAE				-1.63112	-0.705867	0.106823	0.262004
sp|Q0IEY3|EIF3B_AEDAE				-1.63543	-0.709671	0.0231118	0.113424
tr|Q17E28|Q17E28_AEDAE				-1.63744	-0.711439	0.000273035	0.011692
tr|Q17J37|Q17J37_AEDAE				-1.64043	-0.714077	0.618841	0.702904
tr|Q17KQ2|Q17KQ2_AEDAE				-1.64715	-0.719976	0.00144736	0.0206382
tr|Q16K27|Q16K27_AEDAE				-1.66634	-0.736687	4.55818e-05	0.00415998
tr|Q16HD2|Q16HD2_AEDAE				-1.67127	-0.740946	0.128688	0.281505
tr|Q16QJ6|Q16QJ6_AEDAE				-1.67518	-0.744317	0.00298694	0.0328564
tr|Q17BP5|Q17BP5_AEDAE				-1.67742	-0.746248	0.00447111	0.0400321
tr|Q16X07|Q16X07_AEDAE				-1.68991	-0.756943	0.00589094	0.0493788
sp|Q177J8|EIF3K_AEDAE				-1.69072	-0.75764	0.0012256	0.0206382
tr|Q0IEC0|Q0IEC0_AEDAE				-1.69406	-0.760489	0.022856	0.113424
tr|Q0IG01|Q0IG01_AEDAE				-1.71497	-0.778181	0.284446	0.409604
sp|Q17Q06|EIF3C_AEDAE				-1.72501	-0.786609	0.00979408	0.0627797
tr|Q17EV9|Q17EV9_AEDAE				-1.72731	-0.788529	0.0505564	0.180337
tr|Q16XE7|Q16XE7_AEDAE				-1.73694	-0.796548	0.000516039	0.0168172
tr|Q174B1|Q174B1_AEDAE				-1.74376	-0.802197	0.0043028	0.0394423
tr|Q0IFM9|Q0IFM9_AEDAE				-1.749	-0.806532	0.00154962	0.0213072
sp|Q173M7|EIF3A_AEDAE				-1.75543	-0.811825	0.0134152	0.0751149
tr|Q17JG4|Q17JG4_AEDAE				-1.75831	-0.814189	0.0439597	0.166769
tr|Q16ST2|Q16ST2_AEDAE				-1.763	-0.818033	0.00117971	0.0206382
tr|Q0IFN4|Q0IFN4_AEDAE				-1.76771	-0.82188	0.0118394	0.0690632
tr|Q16IM0|Q16IM0_AEDAE				-1.78378	-0.834941	0.214212	0.363312
tr|Q16VZ0|Q16VZ0_AEDAE				-1.78567	-0.836466	0.0012667	0.0206382
tr|Q17N05|Q17N05_AEDAE				-1.80342	-0.850737	5.2967e-05	0.00415998
sp|Q17D30|EIF3M_AEDAE				-1.80371	-0.850965	0.0287645	0.133425
sp|Q1HQY6|EIF3E_AEDAE				-1.80392	-0.851133	0.0125705	0.0722333
tr|Q176W5|Q176W5_AEDAE				-1.81196	-0.857552	0.00175445	0.0225173
tr|Q16Y09|Q16Y09_AEDAE				-1.81719	-0.861706	0.00134235	0.0206382
tr|Q17M67|Q17M67_AEDAE				-1.81814	-0.862463	0.0010001	0.0206382
tr|Q17J56|Q17J56_AEDAE				-1.81853	-0.862775	0.173132	0.323573
tr|Q17L95|Q17L95_AEDAE				-1.82464	-0.867609	0.000177081	0.0113627
sp|Q16UF8|EIF3D_AEDAE				-1.82944	-0.871404	0.0353897	0.144947
tr|Q16K20|Q16K20_AEDAE				-1.86997	-0.903016	0.0512746	0.18072
tr|Q17H89|Q17H89_AEDAE				-1.8735	-0.905734	0.00994691	0.0627797
tr|Q17KA6|Q17KA6_AEDAE				-1.87529	-0.907117	0.0209941	0.107769
sp|Q170C2|EIF3H_AEDAE				-1.88391	-0.91373	0.0226201	0.113424
tr|Q17D51|Q17D51_AEDAE				-1.89684	-0.923596	0.00749228	0.0552461
tr|Q0IFI9|Q0IFI9_AEDAE				-1.9351	-0.952406	0.00027332	0.011692
tr|Q16WA4|Q16WA4_AEDAE				-1.97207	-0.979713	0.0886823	0.232263
tr|Q16HF9|Q16HF9_AEDAE				-2.02428	-1.01741	0.0320452	0.138336
tr|Q16T94|Q16T94_AEDAE				-2.03753	-1.02682	0.0021382	0.0265551
sp|Q16FL6|EIF3L_AEDAE				-2.09159	-1.0646	0.00319119	0.0332056
tr|Q1HRD2|Q1HRD2_AEDAE				-2.1168	-1.08188	0.0574425	0.193994
tr|Q0IEE3|Q0IEE3_AEDAE				-2.1866	-1.12869	0.0505881	0.180337
tr|Q17FK5|Q17FK5_AEDAE				-2.21064	-1.14446	0.00419984	0.0394376
tr|Q0IF51|Q0IF51_AEDAE				-2.26144	-1.17724	0.00134757	0.0206382
tr|Q17Q08|Q17Q08_AEDAE				-2.26194	-1.17756	0.00139979	0.0206382
tr|Q173N5|Q173N5_AEDAE				-2.32221	-1.2155	0.023274	0.113424
tr|Q178J6|Q178J6_AEDAE				-2.3737	-1.24714	0.00809059	0.056959
tr|Q16MG5|Q16MG5_AEDAE				-2.42178	-1.27606	0.247007	0.380193
tr|Q178X7|Q178X7_AEDAE				-2.42858	-1.28012	0.00965284	0.0627797
tr|Q17DS7|Q17DS7_AEDAE				-2.50888	-1.32704	0.00262558	0.0304793
tr|Q17E94|Q17E94_AEDAE				-2.55325	-1.35233	0.076987	0.214782
tr|Q16UJ4|Q16UJ4_AEDAE				-2.57461	-1.36436	3.27599e-05	0.00415998
tr|Q17L15|Q17L15_AEDAE				-2.69013	-1.42767	0.000222713	0.011692
